# Supplementary material for: Spatiotemporal Root-Trait Plasticity Underpins Almond Yield Stability and Enhanced Water and Nitrogen Use Efficiency Under Prolonged Fertigation Reduction
Source: Plants (Basel). 2026 Jan 29;15(3):409. doi: 10.3390/plants15030409 (PMC12899864; doi:10.3390/plants15030409)
Supplement: Supplementary file 1 [file plants-15-00409-s001.zip]

Archive with 2 entries (2 files):
- Supplementary Figures_ Zhou et al. 2025.pdf
- Supplementary Table_ Zhou et al. 2025.xlsx
