# Supplementary material for: Spatiotemporal Root-Trait Plasticity Underpins Almond Yield Stability and Enhanced Water and Nitrogen Use Efficiency Under Prolonged Fertigation Reduction
Source: Plants (Basel). 2026 Jan 29;15(3):409. doi: 10.3390/plants15030409 (PMC12899864; doi:10.3390/plants15030409)
Supplement: Supplementary file 1 [file plants-15-00409-s001.zip › Supplementary Table_ Zhou et al. 2025.xlsx]

## Sheet: Sheet1
Year	Treatment	Rootbiomass_dripline0to75	Rootbiomass_offmound0to75	Rootbiomass_midrow0to75cm	Rootlength_dripline0to75	Rootlength_offmound0to75	Rootlength_midrow0to75	Rootarea_dripline0to75	Rootarea_offmound0to75	Rootarea_midrow0to75	Rootdiameter_dripline0to75	Rootdiameter_offmound0to75	Rootdiameter_midrow0to75	SRL_dripline0to75	SRL_offmound0to75	SRL_midrow0to75	SRA_dripline0to75	SRA_offmound0to75	SRA_midrow0to75	Rootbiomass_driplineD1	Rootbiomass_offmoundD1	Rootbiomass_midrowD1	Rootlength_driplineD1	Rootlength_offmoundD1	Rootlength_midrowD1	Rootarea_driplineD1	Rootarea_offmoundD1	Rootarea_midrowD1	Rootdiameter_driplineD1	Rootdiameter_offmoundD1	Rootdiameter_midrowD1	SRL_driplineD1	SRL_offmoundD1	SRL_midrowD1	SRA_driplineD1	SRA_offmoundD1	SRA_midrowD1	Rootbiomass_driplineD2	Rootbiomass_offmoundD2	Rootbiomass_midrowD2	Rootlength_driplineD2	Rootlength_offmoundD2	Rootlength_midrowD2	Rootarea_driplineD2	Rootarea_offmoundD2	Rootarea_midrowD2	Rootdiameter_driplineD2	Rootdiameter_offmoundD2	Rootdiameter_midrowD2
2017	T1	1.52323	0.525684	0.325323	8842.56	1510.27	1373.92	907.986	198.799	169.66	0.356492	0.427895	0.394088	58.0513	28.7295	42.2325	59.6091	37.8171	52.1512	1.09005	0.289474	0.168779	6950.35	820.656	683.709	697.372	109.645	85.6965	0.349793	0.45182	0.3907	63.7616	28.3499	40.5091	63.976	37.8771	50.7743	0.310916	0.169232	0.0791167	1274.66	384.192	365.407	130.814	49.5233	43.9232	0.36786	0.412825	0.388783
2017	T2	1.6705	0.36518	0.314248	11028.6	1438.37	1063.28	1238.88	200.96	149.916	0.358334	0.467608	0.445046	66.0196	39.3881	33.8356	74.1624	55.0303	47.7064	1.12411	0.20152	0.130705	8621.46	807.78	515.508	966.523	109.296	72.9516	0.357806	0.449203	0.424937	76.6958	40.0844	39.4406	85.981	54.2359	55.814	0.396225	0.107259	0.123832	1813.07	393.795	333.1	191.555	56.9075	45.9604	0.325756	0.51168	0.456258
2017	T3	1.54268	0.304847	0.241817	10338	1494.69	1121.03	1117.08	205.875	153.709	0.345327	0.470697	0.440853	67.0133	49.0307	46.3585	72.4118	67.5338	63.5644	1.11059	0.182515	0.0914892	8297.44	1016.05	555.017	889.523	134.386	77.1965	0.338666	0.44437	0.456333	74.7121	55.6695	60.6648	80.0947	73.6298	84.3777	0.306814	0.0682175	0.104739	1611.54	306.204	351.072	171.419	44.0175	49.5277	0.340309	0.50955	0.471176
2017	T4	1.91864	0.310032	0.291475	10177.1	1115.13	1050.99	1005.71	148.404	129.835	0.331363	0.433134	0.42517	53.0432	35.9683	36.0577	52.4179	47.8671	44.5442	1.26117	0.159549	0.0872644	7643.03	614.281	428.934	718.557	82.5482	55.3059	0.310999	0.439242	0.428117	60.6029	38.5011	49.1534	56.9756	51.7384	63.3774	0.403776	0.086955	0.140286	1682.41	314.41	349.12	185.218	40.0088	41.7969	0.383366	0.412458	0.422592
2018	T1	1.50167	0.365099	0.108312	7788.83	712.453	313.018	537.046	67.3891	27.8141	0.235342	0.315945	0.300483	51.8679	19.514	28.8998	35.7633	18.4577	25.6797	1.18778	0.165929	0.03244	6997.62	489.522	130.348	474.37	41.1968	10.8532	0.229667	0.285767	0.2733	58.9137	29.5019	40.1814	39.9377	24.8279	33.4564	0.180586	0.122661	0.0476325	573.031	123.251	108.335	40.5951	14.692	10.1023	0.282158	0.42435	0.328533
2018	T2	1.7487	0.345613	0.114986	8292.68	676.224	258.598	573.35	63.4866	26.7904	0.226587	0.327573	0.335765	47.4219	19.5659	22.4896	32.7872	18.3693	23.2989	1.2703	0.138767	0.04481	7053.9	414.195	127.33	476.085	36.0514	12.1711	0.219311	0.307525	0.315767	55.5295	29.8481	28.4156	37.4782	25.9797	27.1615	0.310102	0.160864	0.0446633	780.733	153.74	75.8796	60.1884	17.2358	8.21605	0.278708	0.379692	0.334658
2018	T3	1.39571	0.317451	0.132463	7768.11	418.655	226.699	503.58	39.8069	22.3575	0.213329	0.334346	0.339415	55.657	13.188	17.1142	36.0806	12.5395	16.8783	1.14381	0.202563	0.0467733	7046.68	276.249	95.6158	450.918	24.1762	9.0772	0.207644	0.302008	0.335425	61.6068	13.6377	20.4424	39.4223	11.9352	19.4068	0.184012	0.0858367	0.07016	528.764	89.5973	90.7644	36.7618	10.1836	9.59373	0.30649	0.413292	0.36925
2018	T4	1.81352	0.268147	0.118876	9204.48	465.169	405.866	610.736	42.5839	36.9838	0.219804	0.347204	0.346162	50.7548	17.3475	34.142	33.6768	15.8808	31.1113	1.51342	0.136023	0.0337958	8113.23	327.937	102.047	537.653	26.7462	8.99783	0.215723	0.349058	0.327808	53.6087	24.1089	30.1952	35.5258	19.663	26.6241	0.200301	0.0805933	0.0658708	744.213	83.3342	90.6759	47.9184	9.43766	10.0291	0.277792	0.381342	0.398717
2019	T1	1.63968	0.30684	0.16985	5981.16	528.541	312.711	445.641	54.2384	34.1316	0.238905	0.350793	0.385278	36.4777	17.2253	18.411	27.1786	17.6765	20.0952	1.3219	0.176173	0.0789358	5545.7	398.106	184.994	399.199	37.0056	18.7794	0.230382	0.327733	0.372667	41.9526	22.5974	23.4359	30.1989	21.0052	23.7907	0.21378	0.084435	0.0596525	304.206	69.9962	93.0747	31.2079	9.90456	10.9281	0.351058	0.415258	0.419958
2019	T2	1.63047	0.332045	0.275897	4584.32	624.842	468.008	356.78	65.5982	52.2821	0.254875	0.357078	0.363576	28.1165	18.818	16.9632	21.882	19.7558	18.9499	1.19112	0.183552	0.0995633	3991.45	463.568	266.938	294.595	45.1817	26.281	0.240736	0.3321	0.321875	33.5101	25.2554	26.8109	24.7326	24.6153	26.3963	0.282163	0.0837717	0.105625	411.58	89.0328	109.526	40.7988	11.1103	14.5647	0.341358	0.430358	0.438592
2019	T3	1.40105	0.258748	0.210051	5305.01	451.192	301.874	386.281	44.0591	32.9438	0.238174	0.335007	0.380855	37.8644	17.4375	14.3715	27.5707	17.0278	15.6837	1.16375	0.155248	0.0779975	4964.46	387.54	204.036	351.353	34.0061	18.236	0.231572	0.304658	0.326667	42.6593	24.9627	26.1593	30.1915	21.9044	23.3803	0.170107	0.0662042	0.0813142	247.414	36.1806	60.6103	23.7846	5.91036	9.32834	0.3541	0.601625	0.5123
2019	T4	1.2798	0.301337	0.210736	3535.79	462.158	287.764	287.997	49.73	33.1483	0.254035	0.354547	0.397346	27.6277	15.3369	13.6552	22.5033	16.5031	15.7298	1.00648	0.176856	0.0770058	3229.46	349.955	184.521	250.666	32.6657	17.9855	0.239612	0.317308	0.31365	32.0865	19.7875	23.962	24.9051	18.4702	23.356	0.148942	0.0974808	0.0725008	183.961	74.2823	56.902	20.5811	11.7087	8.22107	0.375875	0.471958	0.508317
[truncated: 24 more columns]
